# Supplementary material for: SAW Resonators and Filters Based on Sc0.43Al0.57N on Single Crystal and Polycrystalline Diamond
Source: Micromachines (Basel). 2022 Jun 30;13(7):1061. doi: 10.3390/mi13071061 (PMC9316532; doi:10.3390/mi13071061)
Supplement: Supplementary file 1 [file micromachines-13-01061-s001.zip]

Archive with 1 entries (1 files):
- micromachines-1782609-supplementary.pdf
